# Supplementary material for: I Choose You: Selecting Accurate Reference Genes for qPCR Expression Analysis in Reproductive Tissues in Arabidopsis thaliana
Source: Biomolecules. 2023 Mar 2;13(3):463. doi: 10.3390/biom13030463 (PMC10046263; doi:10.3390/biom13030463)
Supplement: Supplementary file 1 [file biomolecules-13-00463-s001.zip]

Archive with 1 entries (1 files):
- biomolecules-2188067-Supplemental Information.pdf
